# Supplementary material for: Integrated Phenotypic, Physiological, Biochemical, and Transcriptomic Analyses Reveal the Molecular Response Mechanisms of Populus to Poplar Canker
Source: J Fungi (Basel). 2025 Dec 20;12(1):3. doi: 10.3390/jof12010003 (PMC12842748; doi:10.3390/jof12010003)
Supplement: Supplementary file 1 [file jof-12-00003-s001.zip]

Archive with 8 entries (8 files):
- Supplementary Figures.pdf
- Table S1 Primer sequence.pdf
- Table S2. Quality control analysis of the transcriptome of Pdpap in response to canker infection.pdf
- Table S3. Genes identified by WGCNA.xls
- Table S4. RENAME and physicochemical properties analysis.xlsx
- Table S5 Secondary structure of protein.pdf
- Table S6 Tertiary structure of protein.pdf
- Table S7 Topological heterogeneity models.pdf
