# Supplementary material for: Integrated Phenotypic, Physiological, Biochemical, and Transcriptomic Analyses Reveal the Molecular Response Mechanisms of Populus to Poplar Canker
Source: J Fungi (Basel). 2025 Dec 20;12(1):3. doi: 10.3390/jof12010003 (PMC12842748; doi:10.3390/jof12010003)
Supplement: Supplementary file 1 [file jof-12-00003-s001.zip › Table S3. Genes identified by WGCNA.xls]

## Sheet: Sheet1
pink
POPTR_015G019200	P2C76
POPTR_003G151500	HEAT1
POPTR_006G024100	RH53
POPTR_002G241100	NSN1
POPTR_010G205700	HS704
POPTR_009G058000	NLE1
POPTR_001G258900	NOG1
turquoise
POPTR_001G061200	NAC83
POPTR_010G226500	PUB14
POPTR_T059200	DCE
POPTR_012G094600	CDKG2
POPTR_003G119600	SGR
POPTR_007G006800	PSK3
POPTR_014G118600	hypothetical protein
