# Supplementary material for: Integrated Phenotypic, Physiological, Biochemical, and Transcriptomic Analyses Reveal the Molecular Response Mechanisms of Populus to Poplar Canker
Source: J Fungi (Basel). 2025 Dec 20;12(1):3. doi: 10.3390/jof12010003 (PMC12842748; doi:10.3390/jof12010003)
Supplement: Supplementary file 1 [file jof-12-00003-s001.zip › Table S4. RENAME and physicochemical properties analysis.xlsx]

## Sheet: Sheet1
Gene Name	Gene ID	Number of Amino Acids	Molecular Weight	Theoretical pI	Instability Index	Aliphatic Index	Grand Average of Hydropathicity	Subcellular localization prediction
PtrPP2C1	Potri.001G043000.1.v3.0	359	39750.5	5.21455	40.737	67.883	-0.58078	Nuclear
PtrPP2C2	Potri.001G089200.1.v3.0	263	27987.4	4.80405	31.3171	79.6958	-0.293916	Cytoskeleton
PtrPP2C3	Potri.001G092100.1.v3.0	388	42135.9	5.39825	41.8966	80.8247	-0.300258	Cytoplasmic
PtrPP2C4	Potri.001G144700.1.v3.0	783	86458.2	5.25973	43.8584	81.2516	-0.397446	Chloroplast
PtrPP2C5	Potri.001G198400.1.v3.0	97	10704.3	8.6382	37.7103	93.6082	-0.207216	Chloroplast
PtrPP2C6	Potri.001G198500.1.v3.0	323	34724.4	5.09206	35.6632	89.9381	-0.050774	Cytoskeleton
PtrPP2C7	Potri.001G239300.1.v3.0	730	81546.4	5.57206	45.1608	77.3151	-0.515068	Nuclear
PtrPP2C8	Potri.001G245200.1.v3.0	441	48233.5	6.12232	52.6968	73.3787	-0.419274	Nuclear
PtrPP2C9	Potri.001G278500.1.v3.0	392	41794.2	5.80334	47.1589	80.1276	-0.22602	Chloroplast
PtrPP2C10	Potri.001G282500.1.v3.0	331	35752.4	5.1327	39.8937	90.423	-0.0450151	Chloroplast
PtrPP2C11	Potri.001G297200.1.v3.0	382	42649.7	8.59339	44.3801	86.5183	-0.316754	Cytoplasmic
PtrPP2C12	Potri.001G381000.1.v3.0	291	31951.8	4.75563	58.8584	79.3814	-0.280756	Chloroplast
PtrPP2C13	Potri.001G398100.1.v3.0	282	31003.3	5.7764	33.6372	87.4468	-0.30922	Cytoplasmic
PtrPP2C14	Potri.001G465200.1.v3.0	244	27456.6	4.77342	48.1848	78.7295	-0.586066	Cytoskeleton
PtrPP2C15	Potri.001G473300.2.v3.0	509	55670	5.24325	33.5442	84.5187	-0.288998	Nuclear
PtrPP2C16	Potri.002G007500.1.v3.0	380	41028.3	5.00549	55.6695	83.1842	-0.190789	Cytoplasmic
PtrPP2C17	Potri.002G074500.1.v3.0	303	32884.5	4.94479	34.1941	79.2079	-0.281848	Cytoplasmic
PtrPP2C18	Potri.002G097200.3.v3.0	283	31070	7.74667	43.9311	79.2226	-0.466431	Nuclear
PtrPP2C19	Potri.002G127300.1.v3.0	429	46747.4	5.12969	40.1396	85.4545	-0.223077	Chloroplast
PtrPP2C20	Potri.002G185000.1.v3.0	909	100762	6.24384	47.2664	68.6249	-0.584268	Nuclear
PtrPP2C21	Potri.002G190400.1.v3.0	389	43151.6	4.91677	54.6879	87.5064	-0.190488	Cytoplasmic
PtrPP2C22	Potri.003G044200.1.v3.0	546	58626.9	5.10581	41.5652	99.2857	-0.0672161	Chloroplast
PtrPP2C23	Potri.003G089500.1.v3.0	613	67890.4	5.20096	42.3246	80.7341	-0.384829	Chloroplast
PtrPP2C24	Potri.003G159600.1.v3.0	523	57584.8	4.86982	48.9469	78.6807	-0.264818	Nuclear
PtrPP2C25	Potri.003G183800.1.v3.0	359	39502.4	5.34812	38.1036	72.7855	-0.470752	Nuclear
PtrPP2C26	Potri.004G066200.1.v3.0	500	54656.8	5.04204	32.0516	79.4	-0.3074	Chloroplast
PtrPP2C27	Potri.004G177100.1.v3.0	397	44065	8.14147	42.6141	89.3703	-0.304282	Chloroplast
PtrPP2C28	Potri.005G021200.1.v3.0	443	47740.8	5.97852	32.1817	94.5824	-0.0318284	Cytoplasmic
PtrPP2C29	Potri.005G021900.5.v3.0	368	40551.2	7.13519	35.9821	80.788	-0.220652	Cytoplasmic
PtrPP2C30	Potri.005G102500.1.v3.0	381	41285.6	5.73951	61.3286	81.2073	-0.335433	Cytoplasmic
PtrPP2C31	Potri.005G108500.1.v3.0	397	44167.5	8.69745	47.5957	93.5516	-0.215617	Chloroplast
PtrPP2C32	Potri.005G125700.1.v3.0	423	44929.4	6.19246	38.2577	80.2128	-0.162175	Chloroplast
PtrPP2C33	Potri.005G160600.1.v3.0	234	25556.9	5.97153	53.4491	78.7607	-0.165385	Nuclear
PtrPP2C34	Potri.005G164600.2.v3.0	283	31311.3	7.09597	43.5622	80.6007	-0.460071	Nuclear
PtrPP2C35	Potri.005G186000.1.v3.0	276	30055.7	5.3347	28.5576	84.4928	-0.208333	Cytoplasmic
PtrPP2C36	Potri.005G214500.1.v3.0	392	43549.2	5.67147	44.1015	97.449	-0.00408163	Chloroplast_Mitochondrial
PtrPP2C37	Potri.005G214700.1.v3.0	511	56171.3	5.79237	38.3358	81.8591	-0.225832	Chloroplast
PtrPP2C38	Potri.005G253700.1.v3.0	389	42404.8	5.0388	56.3993	85.0129	-0.270437	Cytoplasmic
PtrPP2C39	Potri.006G059600.1.v3.0	387	42823.4	5.20289	44.2695	83.876	-0.294057	Nuclear
PtrPP2C40	Potri.006G081400.1.v3.0	300	32564.9	8.42229	34.7993	77.7333	-0.400667	Chloroplast
PtrPP2C41	Potri.006G085000.1.v3.0	695	77552.1	5.99722	39.3528	82.7482	-0.461583	Nuclear
PtrPP2C42	Potri.006G105000.1.v3.0	477	53071.5	5.39831	35.3914	76.4361	-0.514256	Nuclear
PtrPP2C43	Potri.006G134100.1.v3.0	225	25187.8	5.10252	58.5013	101.867	-0.218222	Cytoplasmic
PtrPP2C44	Potri.006G164600.1.v3.0	388	42739	5.18902	62.9977	81.0825	-0.349485	Chloroplast
PtrPP2C45	Potri.006G192600.1.v3.0	394	44329.4	6.90619	49.634	92.0051	-0.212437	Mitochondrial
PtrPP2C46	Potri.006G224600.1.v3.0	548	58838.1	4.69771	43.483	83.7956	-0.220255	Chloroplast
PtrPP2C47	Potri.006G232700.1.v3.0	337	36721.8	6.91716	41.2065	89.3769	-0.247478	Cytoplasmic
PtrPP2C48	Potri.006G248400.1.v3.0	382	41394.6	5.35403	45.1367	79.712	-0.246335	Chloroplast
PtrPP2C49	Potri.006G265100.1.v3.0	358	39149.2	5.01595	39.1494	77.4022	-0.292737	Chloroplast
PtrPP2C50	Potri.006G267600.1.v3.0	292	31325.7	4.82923	36.338	80.4795	-0.289726	Cytoplasmic
PtrPP2C51	Potri.007G028900.1.v3.0	417	44046.6	5.93532	39.7012	87.1942	-0.0642686	Chloroplast
PtrPP2C52	Potri.007G051900.1.v3.0	370	41157.8	6.02268	46.8886	87.4595	-0.234595	Chloroplast
PtrPP2C53	Potri.007G058700.2.v3.0	384	41948.4	5.75184	57.0209	80	-0.383073	Nuclear
PtrPP2C54	Potri.007G061100.1.v3.0	397	44144.4	8.63607	48.8781	91.3602	-0.242065	Chloroplast
PtrPP2C55	Potri.008G046900.5.v3.0	391	43057.2	7.20164	37.4176	91.509	-0.195652	Chloroplast
PtrPP2C56	Potri.008G059200.1.v3.0	390	42603.5	5.79743	49.2872	82.9231	-0.297179	Nuclear
PtrPP2C57	Potri.008G070400.1.v3.0	380	40901.8	8.1886	50.1729	86.1316	-0.227105	Chloroplast
PtrPP2C58	Potri.008G100700.1.v3.0	369	40662.9	5.44264	53.5914	85.0678	-0.183198	Nuclear
PtrPP2C59	Potri.008G104300.1.v3.0	380	42149.1	8.65767	36.5471	89.7368	-0.185526	Chloroplast
PtrPP2C60	Potri.008G123600.1.v3.0	428	46184.8	8.79744	43.2509	83.8318	-0.220327	Chloroplast
PtrPP2C61	Potri.008G149700.1.v3.0	579	63628.4	5.57451	43.8228	94.4905	-0.170984	Chloroplast
PtrPP2C62	Potri.008G168400.1.v3.0	296	33310.2	9.66254	35.3034	75.8446	-0.440878	Chloroplast
PtrPP2C63	Potri.008G198700.1.v3.0	424	45966.9	4.84612	41.9462	74.6698	-0.375472	Chloroplast
PtrPP2C64	Potri.008G207700.1.v3.0	526	57194.4	5.50272	44.6209	81.0076	-0.258935	Nuclear
PtrPP2C65	Potri.008G209000.1.v3.0	276	30055.7	5.3347	28.5576	84.4928	-0.208333	Cytoplasmic
PtrPP2C66	Potri.009G021300.1.v3.0	380	41369.9	6.17387	45.8534	80.0789	-0.212368	Cytoplasmic
PtrPP2C67	Potri.009G030600.1.v3.0	730	81209	5.59139	39.5863	78.6712	-0.509863	Nuclear
PtrPP2C68	Potri.009G037300.1.v3.0	439	48556	5.8583	49.6601	74.3964	-0.446697	Nuclear
PtrPP2C69	Potri.009G073000.1.v3.0	416	45321.4	9.03294	45.2493	78.3173	-0.417067	Chloroplast
PtrPP2C70	Potri.009G091600.1.v3.0	383	42615.7	8.7935	42.5791	90.0783	-0.315405	Cytoplasmic
PtrPP2C71	Potri.009G137400.1.v3.0	397	44196.3	8.59816	41.7725	87.6071	-0.287154	Nuclear
PtrPP2C72	Potri.010G006100.2.v3.0	375	41615.2	6.20002	36.3141	82.6667	-0.309867	Cytoplasmic
PtrPP2C73	Potri.010G006200.1.v3.0	375	41644.5	6.71646	38.3891	83.2	-0.2672	Cytoplasmic
PtrPP2C74	Potri.010G009100.1.v3.0	335	37454.5	7.03953	36.6436	77.7015	-0.379403	Nuclear
PtrPP2C75	Potri.010G009200.1.v3.0	375	41644.5	6.71646	38.3891	83.2	-0.2672	Cytoplasmic
PtrPP2C76	Potri.010G024800.1.v3.0	527	57499.7	5.27178	48.0636	82.5427	-0.3	Nuclear
PtrPP2C77	Potri.010G028300.1.v3.0	428	46588.8	4.8223	39.829	77.3832	-0.329673	Cytoplasmic
PtrPP2C78	Potri.010G047600.1.v3.0	424	46814.3	7.55938	46.3899	84.3396	-0.423585	Chloroplast
PtrPP2C79	Potri.010G070100.1.v3.0	279	31610.3	9.53096	36.6416	82.5448	-0.470968	Chloroplast
PtrPP2C80	Potri.010G091500.1.v3.0	584	64248.1	5.0841	40.4009	92.6541	-0.167808	Chloroplast
PtrPP2C81	Potri.010G121600.1.v3.0	366	39754.6	8.97588	43.959	90.3279	-0.19071	Cytoplasmic
PtrPP2C82	Potri.010G146700.1.v3.0	376	41624.4	7.23932	38.6864	88.6436	-0.184574	Chloroplast
PtrPP2C83	Potri.010G151500.1.v3.0	382	42372.9	4.98878	54.5275	85	-0.179058	Chloroplast
PtrPP2C84	Potri.010G187000.1.v3.0	389	42067.9	7.46071	54.1483	80.6684	-0.300771	Chloroplast
PtrPP2C85	Potri.010G199600.1.v3.0	397	43497.4	5.82562	49.3977	80.4786	-0.384131	Cytoplasmic
PtrPP2C86	Potri.010G214700.1.v3.0	391	43292.3	6.90391	38.8542	91.509	-0.257033	Chloroplast
PtrPP2C87	Potri.011G013000.1.v3.0	248	27210.7	5.77276	52.4601	77.0565	-0.199597	Chloroplast
PtrPP2C88	Potri.011G102200.1.v3.0	193	20963.9	5.15816	56.7715	99.0155	0.153886	Cytoplasmic
PtrPP2C89	Potri.011G116700.1.v3.0	282	31257.4	5.82727	41.3649	83.6525	-0.408156	Cytoplasmic
PtrPP2C90	Potri.012G002100.7.v3.0	355	39280	5.19005	39.589	73.5775	-0.403944	Chloroplast
PtrPP2C91	Potri.012G002700.1.v3.0	381	41768.7	6.01455	44.1667	88.1627	-0.295276	Cytoplasmic
PtrPP2C92	Potri.012G131800.1.v3.0	389	42516.4	6.08521	75.8872	80	-0.317224	Nuclear
PtrPP2C93	Potri.013G011600.1.v3.0	437	47198.3	7.48901	34.7554	92.9748	-0.0633867	Chloroplast
PtrPP2C94	Potri.013G012200.1.v3.0	368	40835.2	6.63535	32.3495	73.913	-0.347011	Nuclear
PtrPP2C95	Potri.013G085500.1.v3.0	482	53049.8	5.71501	38.9917	77.3029	-0.43444	Chloroplast
PtrPP2C96	Potri.013G099400.2.v3.0	446	49464.4	6.20093	42.6152	88.0269	-0.313677	Cytoplasmic
PtrPP2C97	Potri.013G144100.3.v3.0	473	51955.1	5.12502	39.3376	69.2178	-0.465328	Chloroplast
PtrPP2C98	Potri.014G031200.2.v3.0	429	46804.2	5.03971	37.8846	84.8019	-0.242191	Chloroplast
PtrPP2C99	Potri.014G031500.1.v3.0	429	46808.2	5.03971	37.6114	84.8019	-0.240093	Chloroplast
PtrPP2C100	Potri.014G042800.1.v3.0	510	54798.1	6.07469	43.5759	74.5882	-0.282353	Mitochondrial
PtrPP2C101	Potri.014G110500.1.v3.0	908	100669	6.0224	47.3058	69.989	-0.552533	Nuclear
PtrPP2C102	Potri.014G115500.1.v3.0	397	43988.7	4.97684	58.3161	87.4307	-0.189924	Cytoplasmic
PtrPP2C103	Potri.015G010600.1.v3.0	388	42810.6	5.8051	44.2693	88.299	-0.144845	Chloroplast
PtrPP2C104	Potri.015G018800.1.v3.0	356	39121.3	5.13804	41.8812	80.9551	-0.34073	Cytoplasmic
PtrPP2C105	Potri.015G019200.3.v3.0	351	39139.8	5.24666	43.8046	76.0969	-0.470085	Chloroplast
PtrPP2C106	Potri.015G043000.1.v3.0	369	40667.1	8.59849	48.9425	84.065	-0.456098	Chloroplast_Mitochondrial
PtrPP2C107	Potri.015G133900.2.v3.0	393	42948.7	5.86888	69.7061	78.4224	-0.359542	Nuclear
PtrPP2C108	Potri.016G045600.1.v3.0	394	44255.4	7.18305	50.6756	89.3147	-0.250508	Mitochondrial
PtrPP2C109	Potri.016G082800.1.v3.0	366	41105.1	9.17174	45.4434	89.6995	-0.337158	Cytoplasmic
PtrPP2C110	Potri.016G127900.1.v3.0	478	53301.8	5.56615	38.1186	75.0418	-0.535774	Nuclear
PtrPP2C111	Potri.017G013300.1.v3.0	313	34339.1	8.78532	42.0856	86.6134	-0.359425	Mitochondrial
PtrPP2C112	Potri.017G023900.1.v3.0	187	20415.2	5.34448	50.0791	91.7647	-0.0278075	Cytoskeleton
PtrPP2C113	Potri.018G013900.2.v3.0	292	31495.9	5.03283	33.635	81.8151	-0.300685	Cytoplasmic
PtrPP2C114	Potri.018G017800.1.v3.0	261	28492.8	4.42005	44.7092	77.3946	-0.375862	Cytoplasmic
PtrPP2C115	Potri.018G033000.1.v3.0	380	41561.9	5.46117	42.8279	80.8947	-0.283421	Chloroplast
PtrPP2C116	Potri.018G059800.1.v3.0	342	37203.4	6.56538	38.767	90.9357	-0.188889	Cytoskeleton
PtrPP2C117	Potri.018G060300.1.v3.0	574	61948.1	4.77433	43.0228	86.9512	-0.15784	Cytoplasmic
PtrPP2C118	Potri.018G115100.1.v3.0	364	40127.5	5.65232	45.7764	85.1648	-0.278846	Nuclear
PtrPP2C119	Potri.018G150800.2.v3.0	299	32726.2	8.20678	35.8324	79.2642	-0.282609	Cytoplasmic
PtrPP2C120	Potri.019G054200.2.v3.0	493	54453.2	5.76571	38.0625	78.4787	-0.478499	Chloroplast
PtrPP2C121	Potri.019G071600.1.v3.0	291	32030.5	5.93293	36.3182	94.7766	-0.228179	Cytoplasmic
PtrPP2C122	Potri.019G103100.6.v3.0	474	52295.6	5.19323	41.2852	70.1055	-0.463502	Chloroplast
PtrPP2C123	Potri.T137100.1.v3.0	357	39177.4	5.24836	42.619	80.1961	-0.348459	Cytoplasmic
PtrPP2C124	Potri.T063000.1.v3.0	388	42682.9	5.17953	62.6539	80.0773	-0.344072	Chloroplast
